# Supplementary material for: Research Progress of a Pesticide Polymer-Controlled Release System Based on Polysaccharides
Source: Polymers (Basel). 2023 Jun 25;15(13):2810. doi: 10.3390/polym15132810 (PMC10346294; doi:10.3390/polym15132810)
Supplement: Supplementary file 1 [file polymers-15-02810-s001.zip]

Archive with 1 entries (1 files):
- polymers-2241077-supplementary.pdf
